# Supplementary material for: Correction: Six degree-of-freedom knee joint kinematics in obese individuals with knee pain during gait
Source: PLoS One. 2019 Feb 22;14(2):e0213084. doi: 10.1371/journal.pone.0213084 (PMC6386292; doi:10.1371/journal.pone.0213084)
Supplement: S1 File — Six degree-of-freedom kinematics during stance phase of treadmill gait in healthy individuals with knee pain. (CSV) [file pone.0213084.s001.csv]

	Rotation	Rotation	Rotation	Rotation	Rotation	Rotation	Rotation	Rotation	Rotation	Rotation	Rotation	Rotation	Rotation	Rotation	Rotation	Rotation	Rotation	Rotation	Rotation	Rotation	Rotation	Rotation	Rotation	Rotation	Translation	Translation	Translation	Translation	Translation	Translation	Translation	Translation	Translation	Translation	Translation	Translation	Translation	Translation	Translation	Translation	Translation	Translation	Translation	Translation	Translation	Translation	Translation	Translation
Time	FLE_S1	FLE_S2	FLE_S3	FLE_S4	FLE_S5	FLE_S6	FLE_S7	FLE_S8	ADD_S1	ADD_S2	ADD_S3	ADD_S4	ADD_S5	ADD_S6	ADD_S7	ADD_S8	ITR_S1	ITR_S2	ITR_S3	ITR_S4	ITR_S5	ITR_S6	ITR_S7	ITR_S8	MTT_S1	MTT_S2	MTT_S3	MTT_S4	MTT_S5	MTT_S6	MTT_S7	MTT_S8	ATT_S1	ATT_S2	ATT_S3	ATT_S4	ATT_S5	ATT_S6	ATT_S7	ATT_S8	SUP_S1	SUP_S2	SUP_S3	SUP_S4	SUP_S5	SUP_S6	SUP_S7	SUP_S8
0	-0.12	0.98	1.95	1.33	1.31	0.48	1.15	0.22	-2.31	-3.12	-4.3	-2.45	-3.89	-2.8	-3.73	-3.38	-0.35	-3.72	0.01	-2.89	-2.19	-0.91	-0.95	-1.48	3.04	2.61	2.87	3.15	4.05	3.26	3.52	3.38	3.51	2.83	1.32	2.36	3.2	2.64	2.13	2.97	39.34	35.74	33.34	29.96	34.26	30.91	31.5	39.34
10	5.81	6.32	7.79	6.97	6.23	6.37	6.78	5.65	-3.03	-4.03	-4.95	-3.55	-4.39	-3.47	-4.19	-3.9	2.57	1.33	1.06	-0.59	0.77	1.89	1.96	1.46	4.12	3.8	3.63	4.51	5.27	4.59	4.89	4.81	2.46	0.93	-0.19	1.07	1.81	1.09	0.27	1.43	38.45	35.09	33.01	29.82	34.02	30.42	30.9	38.45
20	6.51	8.42	10.4	10.14	8.82	7.34	8.06	6.11	-3.1	-4.53	-5.18	-3.76	-4.7	-3.56	-4.13	-4.3	7.2	3.81	3.41	3.6	5.7	5.07	5.96	6.43	5.31	4.72	4.42	4.98	6.02	5.37	5.72	5.59	1.76	0.06	-1.06	-0.61	0.71	0.3	-0.61	0.17	38.11	34.6	31.99	28.86	33.2	29.4	30.2	40.16
30	-0.53	2.92	2.77	4.01	1.09	0.49	2.67	0.22	-2.5	-3.37	-3.87	-2.8	-4.31	-2.85	-3.14	-3.6	4.97	2.66	1.33	3.54	3.81	3.63	4.48	1.08	5.64	4.86	4.37	5.31	5.93	5.75	4.72	5.47	3.22	1.7	0.29	0.67	2.6	2.2	1.56	2.06	38.52	34.91	31.99	29.31	33.85	29.98	30.58	41.31
40	-4.02	-1.22	-2.72	-1.38	-3.81	-2.33	-3.31	-2.11	-1.9	-3.51	-3.87	-1.74	-3.48	-2.3	-3.3	-3.09	2.5	0.32	-1.42	0.42	1.5	0.78	-0.49	-0.18	4.88	4.14	3.77	4.17	5.1	4.56	3.53	4.43	4.29	3.53	2.8	3.3	4.03	3.48	4.04	3.81	39.1	35.39	32.43	29.3	34.1	30.2	30.63	41.01
50	-4.9	-3.15	-3.8	-2.09	-4.31	-3.75	-2.72	-2.52	-2.29	-3.82	-3.8	-1.91	-3.58	-2.43	-3.41	-3.01	1.14	-0.15	-1.83	-0.25	0.41	-0.91	-1.2	0.14	3.57	2.69	3.43	3.11	4.08	3.15	2.96	3.5	4.62	3.24	3.67	3.9	4.31	3.9	4.64	4.07	39	35.3	32.15	29.65	33.93	30.32	30.73	41.15
60	-4.33	-3.05	-4.67	-2.61	-4.57	-3.88	-4.17	-2.38	-2.08	-3.24	-3.97	-1.86	-3.54	-2.43	-3.67	-2.98	0.68	0.54	-1.98	-0.36	0.12	-0.69	-1.41	0.33	1.56	2.02	2.77	2.84	2.9	2.31	2.09	2.9	3.56	3.02	3.8	3.51	4.1	3.71	4.5	3.93	39.18	35.18	32.01	29.06	33.69	30.13	30.63	41.51
70	-3.03	-2.33	-3.52	-1.42	-3.02	-2.07	-1.33	-1.08	-2.03	-3.68	-4.32	-1.86	-3.44	-2.6	-4	-3.17	1.1	1.16	-0.48	-2.45	0.5	-0.08	-0.8	-0.24	1.08	1.4	1.76	1.44	1.84	1.8	1.6	1.48	3.56	2.96	3.57	3.09	3.72	3.4	4.29	3.49	38.93	34.82	31.4	28.03	33.28	29.42	30.07	41.83
80	2.39	2.41	2.61	4.61	5.22	3.4	6.62	5.7	-3.11	-4.03	-4.84	-2.33	-4.55	-3.37	-5.27	-3.84	1.45	1.93	0.32	-1.88	1.11	0.71	-0.7	0.01	0.79	0.89	1.15	1.3	0.95	1.44	1.28	0.81	3.56	2.2	2.87	1.97	2.6	3.24	3.94	3.06	38.28	33.67	31.11	27.8	32.7	29	29.42	41.83
90	18.41	25.31	18.3	20.6	24.4	19.32	26.03	22.88	-3.97	-5.68	-6.16	-3.12	-5.29	-4.4	-5.47	-4.9	4.2	4.95	2.52	1.32	2.23	3.15	1.78	3.44	1.47	1.03	1.22	1.29	0.9	1.8	1.62	1.07	0.96	-0.16	0.28	1.55	-0.19	0.77	-0.61	-0.9	39.18	34.82	31.55	28.82	33.44	29.42	29.7	41.83
100	34.01	40.01	31.98	35.5	37.1	32.92	41.17	36.3	-4.95	-6.16	-7.18	-4.34	-6.58	-5.34	-5.66	-5.92	8.6	7.37	6.42	10.9	5.41	6.76	6.2	7.1	2.8	2.03	2.44	2.25	1.74	2.98	3.23	2.58	-2.15	-1.68	-3.02	-0.87	-3.31	-1.43	-2.61	-3.59	40.79	36.67	32.7	29.92	34.84	31.19	31.85	43.91
